# Supplementary material for: Dual Roles of Plasma miRNAs in Myocardial Injuries After Polytrauma: miR-122-5p and miR-885-5p Reflect Inflammatory Response, While miR-499a-5p and miR-194-5p Contribute to Cardiomyocyte Damage
Source: Cells. 2025 Feb 18;14(4):300. doi: 10.3390/cells14040300 (PMC11854772; doi:10.3390/cells14040300)
Supplement: Supplementary file 1 [file cells-14-00300-s001.zip]

Archive with 1 entries (1 files):
- cells-3455144-supplementary.pdf
